# Supplementary material for: Transcriptomics Provide Insights into the Photoperiodic Regulation of Reproductive Diapause in the Green Lacewing, Chrysoperla nipponensis (Okamoto) (Neuroptera: Chrysopidae)
Source: Insects. 2024 Feb 17;15(2):136. doi: 10.3390/insects15020136 (PMC10889211; doi:10.3390/insects15020136)
Supplement: Supplementary file 1 [file insects-15-00136-s001.zip]

Archive with 1 entries (1 files):
- insects-2801740-supplementary.pdf
